# Supplementary material for: The effects of remimazolam on emergence agitation in patients undergoing nasal surgery: a clinical randomized controlled trial
Source: PeerJ. 2026 Mar 19;14:e21018. doi: 10.7717/peerj.21018 (PMC13006008; doi:10.7717/peerj.21018)
Supplement: Supplemental Information 3 [file peerj-14-21018-s003.xlsx]

## Sheet: Sheet1
Group R									Group C
Number	Sex	Age	BMI	EA	SAS score		Awakening time(min)	Time to extubation(min)	Number	Sex	Age	BMI	EA	SAS score		Awakening time(min)	Time to extubation(min)
31	male	46	24.7721	1	7	4	4	4	84	male	27	21.9671	1	6	4	3	3
53	male	54	22.8374	0	4	4	4	4	66	male	61	21.2585	1	7	4	5	6
40	male	68	25.2493	1	7	3	8	8	18	Female	60	22.0386	0	4	4	5	6
14	male	23	21.6066	0	4	4	5	6	46	Female	33	22.231	1	6	4	7	7
17	Female	25	23.1911	0	3	4	6	6	35	male	61	24.5089	0	3	4	4	6
28	Female	38	19.563	0	3	4	5	6	16	male	59	21.6713	1	7	4	4	5
78	Female	71	25.8876	0	3	4	11	11	7	Female	63	22.8928	0	3	4	6	7
45	male	61	23.1084	0	3	4	7	7	69	Female	18	19.487	1	6	4	4	4
62	Female	32	19.1953	0	4	4	8	9	6	male	55	22.5896	0	3	4	6	7
79	Female	45	19.91	0	4	4	6	7	1	Female	63	24.6094	1	6	4	4	5
4	male	34	22.8374	0	4	4	11	11	73	Female	70	23.5556	1	6	4	8	8
34	male	50	25.2493	1	6	4	10	10	86	male	61	25.6896	0	4	4	7	7
75	male	36	25.0135	0	4	4	8	9	49	male	55	23.597	0	4	4	8	8
31	Female	44	20.83	1	5	4	8	9	51	Female	49	22.4766	0	4	4	6	7
77	male	58	24.093	0	3	4	9	10	3	male	50	22.9854	0	4	4	8	9
32	male	48	23.4236	1	7	4	5	6	51	male	18	21.2245	1	7	4	8	8
41	male	23	21.9525	0	4	4	8	9	55	male	58	23.4375	1	7	4	9	9
25	male	29	19.5918	0	3	4	9	10	56	male	47	23.5294	1	5	4	10	11
100	Female	56	18.4265	0	4	4	6	6	25	male	51	23.1084	0	4	4	9	10
45	male	23	19.0311	1	5	4	11	12	49	male	35	24.3824	1	6	4	7	8
56	Female	49	22.2656	0	4	4	4	5	21	male	34	23.5294	1	7	4	4	4
82	Female	48	22.2656	0	4	4	8	8	93	male	25	22.4088	1	7	4	4	5
95	Female	62	18.6709	0	4	4	8	8	67	male	19	26.5731	0	3	4	9	10
98	Female	18	21.3593	0	4	4	5	5	60	male	18	22.9854	1	7	4	4	5
10	male	35	23.5078	0	3	4	11	11	86	male	43	24.6097	0	7	4	7	8
49	male	23	20.202	0	4	4	6	6	27	male	54	25.8264	0	4	4	9	10
61	male	59	24.8016	0	4	4	8	9	63	male	18	20.898	1	7	4	11	11
77	Female	30	20.8325	0	4	4	4	5	33	Female	55	23.7954	1	6	4	5	5
63	male	50	25.8645	0	4	4	13	13	13	Female	28	22.2137	0	4	4	6	6
82	male	18	22.1453	1	6	4	9	9	38	Female	56	24.8358	0	4	4	3	4
73	Female	21	23.4375	0	4	4	6	6	9	Female	38	26.6389	0	4	4	5	5
6	Female	51	22.3214	0	4	4	9	10	93	Female	18	21.6311	1	6	4	8	8
59	Female	66	23.6832	1	5	4	10	10	44	Female	61	24.539	0	4	4	6	6
23	male	18	19.8347	0	4	4	7	8	75	Female	46	23.1405	1	5	4	9	9
69	Female	60	24.6711	0	4	4	10	10	21	Female	52	25.8645	1	6	4	5	6
69	Female	18	23.3556	0	4	4	11	12	97	male	22	23.8751	0	4	4	9	9
46	Female	29	25.0762	0	4	4	9	9	90	male	36	25.565	1	6	4	8	8
78	male	56	25.3069	0	3	4	15	15	71	Female	26	24.4473	0	4	4	7	7
56	male	28	21.2245	0	4	4	7	7	6	male	35	24.4898	1	5	4	8	8
26	Female	65	23.533	0	4	4	8	8	51	Female	50	23.7118	0	3	4	6	6
72	male	20	25.6055	0	4	4	7	8	45	male	18	21.7994	0	4	4	11	11
33	male	56	21.9671	0	4	4	6	6	73	male	18	21.0077	0	3	4	10	10
3	male	19	24.3911	1	6	4	11	11	92	male	33	25.1808	1	7	4	9	9
100	Female	59	21.9138	0	4	4	12	12	8	Female	43	25.3069	0	4	4	8	8
1	male	55	24.281	0	4	4	12	12	93	Female	48	19.8352	1	5	4	7	7
47	Female	31	23.9188	0	4	4	11	11	95	male	18	24.2587	0	4	4	8	9
80	male	52	22.5183	1	7	4	11	12	5	male	18	24.6181	0	4	4	7	7
15	male	29	19.3337	0	4	4	5	5	7	male	52	25.0399	0	4	4	8	8
72	male	32	25.6489	0	4	4	12	12	59	male	24	20.5191	1	4	4	7	7
4	male	26	27.4406	1	5	4	8	8	54
